# Supplementary material for: Utilizing Multimodal Logic Fusion to Identify the Types of Food Waste Sources
Source: Sensors (Basel). 2026 Jan 28;26(3):851. doi: 10.3390/s26030851 (PMC12899810; doi:10.3390/s26030851)
Supplement: Supplementary file 1 [file sensors-26-00851-s001.zip]

Archive with 1 entries (1 files):
- sensors-4065759-supplementary.pdf
